# Supplementary material for: Tailoring Co Distribution in PtCo Alloys for Enhanced Oxygen Reduction Reaction Activity and Durability in Fuel Cells
Source: Nanomaterials (Basel). 2025 Apr 26;15(9):657. doi: 10.3390/nano15090657 (PMC12073838; doi:10.3390/nano15090657)
Supplement: Supplementary file 1 [file nanomaterials-15-00657-s001.zip]

Archive with 1 entries (1 files):
- nanomaterials-3590327-supplementary.pdf
